# Supplementary material for: Demonstrating the Applicability of Smartwatches in PM2.5 Health Impact Assessment
Source: Sensors (Basel). 2021 Jul 4;21(13):4585. doi: 10.3390/s21134585 (PMC8271904; doi:10.3390/s21134585)
Supplement: Supplementary file 1 [file sensors-21-04585-s001.zip]

Archive with 1 entries (1 files):
- sensors-1242417-supplementary.pdf
